# Supplementary material for: Contextual diversity facilitates learning new words in the classroom
Source: PLoS One. 2017 Jun 6;12(6):e0179004. doi: 10.1371/journal.pone.0179004 (PMC5460874; doi:10.1371/journal.pone.0179004)
Supplement: S1 Dataset — (XLSX) [file pone.0179004.s001.xlsx]

## Sheet: F1
Percentages of correct answers		Free recall		Multiple choice		Picture-word matching		Recognition
Subject	List	High contextual diversity	Low contextual diversity	High contextual diversity	Low contextual diversity	High contextual diversity	Low contextual diversity	High contextual diversity	Low contextual diversity
1	1	0	0	50	16.67	50	33.33	16.67	16.67
2	1	0	0	66.67	33.33	83.33	66.67	66.67	50
3	1	0	0	50	16.67	33.33	16.67	50	50
4	1	0	0	83.33	33.33	66.67	33.33	66.67	50
5	1	0	0	66.67	33.33	33.33	0	0	33.33
6	1	16.67	0	100	66.67	66.67	16.67	50	16.67
7	1	16.67	16.67	33.33	16.67	66.67	33.33	16.67	33.33
8	1	16.67	0	83.33	33.33	50	33.33	33.33	0
9	1	0	0	66.67	33.33	33.33	16.67	16.67	0
10	1	0	0	50	16.67	16.67	0	16.67	50
11	1	0	0	100	83.33	33.33	0	83.33	50
12	1	50	16.67	66.67	16.67	33.33	16.67	50	33.33
13	1	0	0	66.67	33.33	50	33.33	66.67	16.67
14	1	0	0	100	83.33	50	33.33	50	33.33
15	1	0	0	100	66.67	83.33	33.33	100	66.67
16	1	0	0	66.67	50	16.67	66.67	66.67	0
17	1	16.67	0	83.33	50	33.33	33.33	16.67	16.67
18	2	0	0	66.67	33.33	66.67	16.67	66.67	66.67
19	2	0	0	83.33	50	66.67	16.67	50	16.67
20	2	0	0	83.33	50	33.33	16.67	16.67	16.67
21	2	0	0	66.67	33.33	50	16.67	16.67	0
22	2	33.33	16.67	100	83.33	83.33	33.33	83.33	66.67
23	2	16.67	0	100	50	50	33.33	33.33	16.67
24	2	0	0	100	66.67	66.67	33.33	33.33	0
25	2	0	0	83.33	66.67	66.67	66.67	66.67	50
26	2	0	0	66.67	50	50	33.33	66.67	33.33
27	2	0	0	16.67	16.67	33.33	16.67	33.33	0
28	2	16.67	0	66.67	33.33	50	33.33	83.33	33.33
29	2	0	0	50	16.67	33.33	33.33	50	50
30	2	0	0	66.67	50	66.67	16.67	50	16.67
31	2	0	16.67	83.33	50	50	50	83.33	50
32	2	16.67	0	100	66.67	50	50	33.33	16.67
33	2	0	0	100	66.67	50	16.67	66.67	50

## Sheet: F2
Percentages of correct answers		Multiple choice		Picture-word matching		Recognition
Item		High contextual diversity	Low contextual diversity	High contextual diversity	Low contextual diversity	High contextual diversity	Low contextual diversity
1	Bermejo (russet)	100	81.25	70.59	62.5	70.59	50
2	Caninos (canines)	88.24	37.5	76.47	18.75	58.82	31.25
3	Dehesa (meadow)	58.82	43.75	35.29	31.25	47.06	18.75
4	Raigón (stump)	76.47	50	70.59	43.75	47.06	43.75
5	Venado (venison)	70.59	62.5	11.76	6.25	17.65	25
6	Batracios (batrachians)	41.18	18.75	17.65	18.75	29.41	12.5
7	Promontorio (promontory)	81.25	58.82	43.75	29.41	31.25	35.29
8	Forraje (forage)	68.75	11.76	43.75	29.41	56.25	17.65
9	Valvas (valves)	75	58.82	87.5	52.94	75	41.18
10	Guijarros (cobblestone)	87.5	58.82	43.75	11.76	75	41.18
11	Simientes (seeds)	87.5	35.29	56.25	23.53	31.25	23.53
12	Vulpeja (vulpine)	62.5	17.65	50	17.65	43.75	23.53
